# Supplementary material for: ﻿Designation of the neotype of Triatomadimidiata (Latreille, 1811) (Hemiptera, Reduviidae, Triatominae), with full integrated redescription including mitogenome and nuclear ITS-2 sequences
Source: Zookeys. 2021 Dec 8;1076:9–24. doi: 10.3897/zookeys.1076.72835 (PMC8674215; doi:10.3897/zookeys.1076.72835)
Supplement: XML Treatment for Triatoma [file zookeys.1076.72835-treatment1.xml]

<!DOCTYPE tp:taxon-treatment
  PUBLIC "-//TaxonX//DTD Taxonomic Treatment Publishing DTD v0 20100105//EN" "tax-treatment-NSO.dtd">
<tp:taxon-treatment xmlns:tp="http://www.plazi.org/taxpub"><tp:treatment-meta><kwd-group><label>Taxon classification</label><kwd>
                    <named-content content-type="kingdom">Animalia</named-content>
                  </kwd><kwd>
                    <named-content content-type="order">Hemiptera</named-content>
                  </kwd><kwd>
                    <named-content content-type="family">Reduviidae</named-content>
                  </kwd></kwd-group><mixed-citation publication-type="journal"><person-group><name><surname>Justi</surname><given-names>Silvia Andrade</given-names></name><name><surname>Dale</surname><given-names>Carolina</given-names></name></person-group><article-title>﻿Designation of the neotype of <italic><tp:taxon-name><tp:taxon-name-part taxon-name-part-type="genus" reg="Triatoma">Triatoma</tp:taxon-name-part><tp:taxon-name-part taxon-name-part-type="species" reg="dimidiata">dimidiata</tp:taxon-name-part></tp:taxon-name></italic> (Latreille, 1811) (<tp:taxon-name><tp:taxon-name-part taxon-name-part-type="order">Hemiptera</tp:taxon-name-part></tp:taxon-name>, <tp:taxon-name><tp:taxon-name-part taxon-name-part-type="family">Reduviidae</tp:taxon-name-part></tp:taxon-name>, <tp:taxon-name><tp:taxon-name-part taxon-name-part-type="subfamily">Triatominae</tp:taxon-name-part></tp:taxon-name>), with full integrated redescription including mitogenome and nuclear ITS-2 sequences</article-title><source>Zookeys</source><day>08</day><month>12</month><year>2021</year><volume>1076</volume><fpage>9</fpage><lpage>24</lpage><pub-id pub-id-type="doi">10.3897/zookeys.1076.72835</pub-id></mixed-citation></tp:treatment-meta><tp:nomenclature><label>﻿Genus</label><tp:taxon-name>
                  <object-id xmlns:xlink="http://www.w3.org/1999/xlink" content-type="arpha" xlink:type="simple">FE2900CB-9C31-562A-869F-3C53A637C567</object-id>
                  <tp:taxon-name-part taxon-name-part-type="genus" reg="Triatoma">Triatoma</tp:taxon-name-part>
                </tp:taxon-name><tp:taxon-authority>Laporte, 1832</tp:taxon-authority><tp:nomenclature-citation-list><tp:nomenclature-citation><tp:taxon-name>
                      <tp:taxon-name-part taxon-name-part-type="genus" reg="Triatoma">Triatoma</tp:taxon-name-part>
                      <tp:taxon-name-part taxon-name-part-type="species" reg="dimidiata">dimidiata</tp:taxon-name-part>
                    </tp:taxon-name><comment>(Latreille, 1811)</comment></tp:nomenclature-citation><tp:nomenclature-citation><tp:taxon-name>
                      <tp:taxon-name-part taxon-name-part-type="genus" reg="Reduvius">Reduvius</tp:taxon-name-part>
                      <tp:taxon-name-part taxon-name-part-type="species" reg="dimidiatus">dimidiatus</tp:taxon-name-part>
                    </tp:taxon-name><comment>Latreille, 1811</comment></tp:nomenclature-citation><tp:nomenclature-citation><tp:taxon-name>
                      <tp:taxon-name-part taxon-name-part-type="genus" reg="Conorhinus">Conorhinus</tp:taxon-name-part>
                      <tp:taxon-name-part taxon-name-part-type="species" reg="dimidiatus">dimidiatus</tp:taxon-name-part>
                    </tp:taxon-name><comment>(Stål, 1859)</comment></tp:nomenclature-citation><tp:nomenclature-citation><tp:taxon-name>
                      <tp:taxon-name-part taxon-name-part-type="genus" reg="Conorrhinus">Conorrhinus</tp:taxon-name-part>
                      <tp:taxon-name-part taxon-name-part-type="species" reg="dimidiatus">dimidiatus</tp:taxon-name-part>
                    </tp:taxon-name><comment>(Champion, 1899)</comment></tp:nomenclature-citation><tp:nomenclature-citation><tp:taxon-name>
                      <tp:taxon-name-part taxon-name-part-type="genus" reg="Triatoma">Triatoma</tp:taxon-name-part>
                      <tp:taxon-name-part taxon-name-part-type="species" reg="dimidiata">dimidiata</tp:taxon-name-part>
                    </tp:taxon-name><comment>(Neiva, 1914)</comment></tp:nomenclature-citation></tp:nomenclature-citation-list></tp:nomenclature><tp:treatment-sec sec-type="material" id="SECID0E2OAE"><title>Type.</title><p><bold><italic>Neotype</italic></bold>: male, designated herein. Cabezza de Lagartos, Tumbes, Peru. [= fig. 63 of Lent and Wygodzinsky (1979)].</p><p><bold>Locality data</bold>: Cabezza de Lagartos, Tumbes, Peru [no date or collector attributes given].</p><p><bold>Depository</bold>: American Museum of Natural History, specimen number AMNH_IZC 00319810.</p><p><bold>DNA</bold>: neotype mitochondrial genome (GenBank <ext-link xmlns:xlink="http://www.w3.org/1999/xlink" ext-link-type="gen" xlink:href="MT757852" xlink:type="simple">MT757852</ext-link>); neotype nuclear ribosomal second internal spacer region (<abbrev xmlns:xlink="http://www.w3.org/1999/xlink" xlink:title="internal transcribed spacer" id="ABBRID0EXPAE" xlink:type="simple">ITS2</abbrev>) (GenBank <ext-link xmlns:xlink="http://www.w3.org/1999/xlink" ext-link-type="gen" xlink:href="MT362613" xlink:type="simple">MT362613</ext-link>).</p></tp:treatment-sec><tp:treatment-sec sec-type="diagnosis" id="SECID0EAQAE"><title>Diagnosis.</title><p>The neotype can be immediately distinguished from the other observed <italic><tp:taxon-name><tp:taxon-name-part taxon-name-part-type="genus" reg="Triatoma">T.</tp:taxon-name-part><tp:taxon-name-part taxon-name-part-type="species" reg="dimidiata">dimidiata</tp:taxon-name-part></tp:taxon-name></italic> s.l. specimens by the following combination of character: pronotum with anterior lobe presenting 1+1 discal tubercles (one on each side of anterior lobe), pointed posteriorly, and 1+1 round, smaller lateral tubercles. Legs uniformly dark brown, one pair of subapical denticles on fore and middle femora; femur and tarsi setose with setae same color as tegument. Spongy fossula observed on fore- and mid-legs.</p></tp:treatment-sec><tp:treatment-sec sec-type="description" id="SECID0ERQAE"><title>Description.</title><p><bold><italic>Measurements</italic></bold>: Table <xref ref-type="table" rid="T1">1</xref>. Coloration: generally brown, with connexivum and wings yellow. Head brown with setosity lighter than the tegument. Labium with first visible segment dark brown and second visible segment slightly paler than first. Neck brown, with 1+1 dark-yellow stripe. Pronotum brown, anterior lobe slightly darker than posterior lobe. Collar brown with anterolateral angles yellowish apically (Fig. <xref ref-type="fig" rid="F2">2A, B</xref>). Hemelytra with corium and most part of the clavus yellow and membrane smoky-brown. Basal portion of clavus brown, subcostal vein almost all yellow, except apex which bears a brown claw-shaped spot. Small dark oval spots adjacent (above, but not over) m-cu cross vein. Legs uniformly dark with femora and tarsi setosity with same color as tegument. Connexivum in dorsal view mostly yellow, with brown spots on first third of each segment adjacent to sutures (Fig. <xref ref-type="fig" rid="F2">2A</xref>). In ventral view, abdomen mostly brown on the center, with unique continuous yellow band separating the connexival segments and the center (brown) of the sternites (Fig. <xref ref-type="fig" rid="F2">2B</xref>).</p><p><bold><italic>Structure</italic></bold>: head shallowly rugose on dorsal view, less than twice as long as width across the eyes (1: 0.62), and slightly shorter than the pronotum (1:1.1). Anteocular region about twice as long as the postocular region (1:0.48) (Fig. <xref ref-type="fig" rid="F5">5A</xref>). Eyes surpassing the ventral but not the dorsal margin of the head (Fig. <xref ref-type="fig" rid="F5">5B</xref>), in lateral view. Ratio of the width of eye to synthlipsis: 1:1.21. Ocelli larger than the distance from the eyes to ocelli (1:0.4) and inserted on conspicuous C-shaped protuberance (Fig. <xref ref-type="fig" rid="F5">5A</xref>).</p><fig id="F5" position="float" orientation="portrait"><object-id xmlns:xlink="http://www.w3.org/1999/xlink" content-type="doi" xlink:type="simple">10.3897/zookeys.1076.72835.figure5</object-id><object-id xmlns:xlink="http://www.w3.org/1999/xlink" content-type="arpha" xlink:type="simple">DAB7202C-CF9C-53B2-81A8-56BD42FB366B</object-id><label>Figure 5.</label><caption><p><italic><tp:taxon-name><tp:taxon-name-part taxon-name-part-type="genus" reg="Triatoma">Triatoma</tp:taxon-name-part><tp:taxon-name-part taxon-name-part-type="species" reg="dimidiata">dimidiata</tp:taxon-name-part></tp:taxon-name></italic> neotype head detail (male) <bold>A</bold> dorsal view <bold>B</bold> lateral view.</p></caption><graphic xmlns:xlink="http://www.w3.org/1999/xlink" xlink:href="zookeys-1076-009-g005.jpg" id="oo_620372.jpg" position="float" orientation="portrait" xlink:type="simple"><uri content-type="original_file" xlink:type="simple">https://binary.pensoft.net/fig/620372</uri></graphic></fig><p>Antenniferous tubercles subcylindrical, situated slightly after the posterior half of the anteocular region (Fig. <xref ref-type="fig" rid="F5">5A</xref>). First antennal segment not attaining to level of apex of clypeus; other antennal segments missing (Fig. <xref ref-type="fig" rid="F5">5A</xref>). Labium slender, with first visible segment not reaching the level of the base of antenniferous tubercle; second visible segment extending to neck; third visible segment reaching the anterior third of stridulatory sulcus (Fig. <xref ref-type="fig" rid="F5">5B</xref>). Ratio of visible labium segments: 1:1.8:0.9.</p><p>Pronotum with anterior lobe presenting a distinct depression and with 1+1 discal tubercle, pointed posteriorly, and 1+1 round, smaller lateral tubercles (Fig. <xref ref-type="fig" rid="F6">6</xref>). Anterolateral angles presenting almost triangular, anterolaterally directed. Posterior lobe slightly rugose. Humeral angles slightly elevated and rounded. Scutellum rugose; posterior process of scutellum with rounded apex, shorter than basal portion of scutellum (Fig. <xref ref-type="fig" rid="F7">7</xref>).</p><fig id="F6" position="float" orientation="portrait"><object-id xmlns:xlink="http://www.w3.org/1999/xlink" content-type="doi" xlink:type="simple">10.3897/zookeys.1076.72835.figure6</object-id><object-id xmlns:xlink="http://www.w3.org/1999/xlink" content-type="arpha" xlink:type="simple">A57EB81E-E635-5FB3-909C-BA4A50E26E3E</object-id><label>Figure 6.</label><caption><p>Pronotum of <italic><tp:taxon-name><tp:taxon-name-part taxon-name-part-type="genus" reg="Triatoma">Triatoma</tp:taxon-name-part><tp:taxon-name-part taxon-name-part-type="species" reg="dimidiata">dimidiata</tp:taxon-name-part></tp:taxon-name></italic> neotype (male). Detail of the anterior lobe of the pronotum, showing the discal tubercle (right arrow) and lateral tubercle (left arrow).</p></caption><graphic xmlns:xlink="http://www.w3.org/1999/xlink" xlink:href="zookeys-1076-009-g006.jpg" id="oo_620373.jpg" position="float" orientation="portrait" xlink:type="simple"><uri content-type="original_file" xlink:type="simple">https://binary.pensoft.net/fig/620373</uri></graphic></fig><fig id="F7" position="float" orientation="portrait"><object-id xmlns:xlink="http://www.w3.org/1999/xlink" content-type="doi" xlink:type="simple">10.3897/zookeys.1076.72835.figure7</object-id><object-id xmlns:xlink="http://www.w3.org/1999/xlink" content-type="arpha" xlink:type="simple">BE5DD51A-6C44-5919-B5F4-1279AC0D18A4</object-id><label>Figure 7.</label><caption><p><italic><tp:taxon-name><tp:taxon-name-part taxon-name-part-type="genus" reg="Triatoma">Triatoma</tp:taxon-name-part><tp:taxon-name-part taxon-name-part-type="species" reg="dimidiata">dimidiata</tp:taxon-name-part></tp:taxon-name></italic> neotype (male). Detail of head, pronotum, and scutellum in dorsal view</p></caption><graphic xmlns:xlink="http://www.w3.org/1999/xlink" xlink:href="zookeys-1076-009-g007.jpg" id="oo_620374.jpg" position="float" orientation="portrait" xlink:type="simple"><uri content-type="original_file" xlink:type="simple">https://binary.pensoft.net/fig/620374</uri></graphic></fig><p>Hemelytra not reaching the posterior margin of VII urotergite (Fig. <xref ref-type="fig" rid="F2">2A</xref>). Legs with one pair of subapical denticles on fore and mid femora (Fig. <xref ref-type="fig" rid="F8">8</xref>); spongy fossae on the apices of fore- and mid-tibiae.</p><fig id="F8" position="float" orientation="portrait"><object-id xmlns:xlink="http://www.w3.org/1999/xlink" content-type="doi" xlink:type="simple">10.3897/zookeys.1076.72835.figure8</object-id><object-id xmlns:xlink="http://www.w3.org/1999/xlink" content-type="arpha" xlink:type="simple">41749AE3-E304-57AE-8E9F-D63BBB900A06</object-id><label>Figure 8.</label><caption><p>Legs of <italic><tp:taxon-name><tp:taxon-name-part taxon-name-part-type="genus" reg="Triatoma">Triatoma</tp:taxon-name-part><tp:taxon-name-part taxon-name-part-type="species" reg="dimidiata">dimidiata</tp:taxon-name-part></tp:taxon-name></italic> neotype (male) <bold>A</bold> detail of the pair of subapical denticles present on the forelegs <bold>B</bold> pair of subapical denticles present on the midlegs. Hindlegs do not present denticles.</p></caption><graphic xmlns:xlink="http://www.w3.org/1999/xlink" xlink:href="zookeys-1076-009-g008.jpg" id="oo_620375.jpg" position="float" orientation="portrait" xlink:type="simple"><uri content-type="original_file" xlink:type="simple">https://binary.pensoft.net/fig/620375</uri></graphic></fig><p>Abdomen ventrally convex, delicately striate transversally. Width of abdomen 0.39 times the total body length (1:0.39). Abdominal spiracles adjacent to connexival suture, surrounded by a round brown spot.</p></tp:treatment-sec><tp:treatment-sec><!--Section generated to contain objects referenced in tp:taxon-treatment.--><table-wrap id="T1" position="float" orientation="portrait"><label>Table 1.</label><caption><p>Character measurements of the <italic><tp:taxon-name><tp:taxon-name-part taxon-name-part-type="genus" reg="Triatoma">Triatoma</tp:taxon-name-part><tp:taxon-name-part taxon-name-part-type="species" reg="dimidiata">dimidiata</tp:taxon-name-part></tp:taxon-name></italic> neotype.</p></caption><table id="TID0EVAAG" rules="all"><tbody><tr><th rowspan="1" colspan="1">Character</th><th rowspan="1" colspan="1">Length (mm)</th></tr><tr><td rowspan="1" colspan="1">Total body length</td><td rowspan="1" colspan="1">29.0</td></tr><tr><td rowspan="1" colspan="1">Width of the abdomen</td><td rowspan="1" colspan="1">11.5</td></tr><tr><td rowspan="1" colspan="1">Length of pronotum</td><td rowspan="1" colspan="1">5.5</td></tr><tr><td rowspan="1" colspan="1">Width of pronotum</td><td rowspan="1" colspan="1">7.2</td></tr><tr><td rowspan="1" colspan="1">Length of head (excludes neck)</td><td rowspan="1" colspan="1">5.0</td></tr><tr><td rowspan="1" colspan="1">Width of head across eyes</td><td rowspan="1" colspan="1">3.1</td></tr><tr><td rowspan="1" colspan="1">Synthlipsis</td><td rowspan="1" colspan="1">1.7</td></tr><tr><td rowspan="1" colspan="1">Width of eye in dorsal view</td><td rowspan="1" colspan="1">1.4</td></tr><tr><td rowspan="1" colspan="1">Anteocular region</td><td rowspan="1" colspan="1">3.5</td></tr><tr><td rowspan="1" colspan="1">Postocular region</td><td rowspan="1" colspan="1">1.7</td></tr><tr><td rowspan="1" colspan="1">Diameter of ocellus</td><td rowspan="1" colspan="1">0.5</td></tr><tr><td rowspan="1" colspan="1">Distance between ocellus-eye</td><td rowspan="1" colspan="1">0.2</td></tr><tr><td rowspan="1" colspan="1">Labium – Length of 1<sup>st</sup> visible segment</td><td rowspan="1" colspan="1">1.0</td></tr><tr><td rowspan="1" colspan="1">Labium – Length of 2<sup>nd</sup> visible segment</td><td rowspan="1" colspan="1">1.8</td></tr><tr><td rowspan="1" colspan="1">Labium – Length of 3<sup>rd</sup> visible segment</td><td rowspan="1" colspan="1">0.9</td></tr></tbody></table></table-wrap><fig id="F2" position="float" orientation="portrait"><object-id xmlns:xlink="http://www.w3.org/1999/xlink" content-type="doi" xlink:type="simple">10.3897/zookeys.1076.72835.figure2</object-id><object-id xmlns:xlink="http://www.w3.org/1999/xlink" content-type="arpha" xlink:type="simple">C97558D6-23CD-5EF0-A00F-C2BD24E90802</object-id><label>Figure 2.</label><caption><p><italic><tp:taxon-name><tp:taxon-name-part taxon-name-part-type="genus" reg="Triatoma">Triatoma</tp:taxon-name-part><tp:taxon-name-part taxon-name-part-type="species" reg="dimidiata">dimidiata</tp:taxon-name-part></tp:taxon-name></italic> neotype. Male.</p></caption><graphic xmlns:xlink="http://www.w3.org/1999/xlink" xlink:href="zookeys-1076-009-g002.jpg" id="oo_620369.jpg" position="float" orientation="portrait" xlink:type="simple"><uri content-type="original_file" xlink:type="simple">https://binary.pensoft.net/fig/620369</uri></graphic></fig></tp:treatment-sec></tp:taxon-treatment>
